# Supplementary material for: Lack of evidence supporting a role for DPP6 sequence variants in Alzheimer’s disease in the European American population
Source: Acta Neuropathol. 2021 Feb 16;141(4):623–4. doi: 10.1007/s00401-021-02271-w (PMC7952336; doi:10.1007/s00401-021-02271-w)
Supplement: Supplementary file 1 — Supplementary file1 (XLSX 92 KB) [file 401_2021_2271_MOESM1_ESM.xlsx]

## Sheet: Supplementary Table 1
Supplementary Table 1. Observed DPP6 variants in each of the cohorts investigated: EOAD, FASe and ADSP.
				ENST00000377770		ENST00000406326		ENST00000404039		ENST00000332007		ENST00000427557		EOAD					FASe					ADSP
SNP-ID*	direction in Cacace	CADD	MAF-ExAC**	Effect	p.CHANGE	Effect	p.CHANGE	Effect	p.CHANGE	Effect	p.CHANGE	Effect	p.CHANGE	MAF	Cases (n=1385)	Controls (n=3864)	OR	P	MAF	Cases (n=1212)	Controls (n=341)	OR	P	MAF	Cases (n=5656)	Controls (n=4601)	OR	P
7:154002505:C:G	.	.	.	NA	NA	intron	.	intron	.	5 prime UTR	.	upstream gene	.	0.0003701	2	0	NA	NA	NA	NA	NA	NA	NA	NA	NA	NA	NA	NA
7:154002570:T:C	.	.	.	NA	NA	intron	.	intron	.	5 prime UTR	.	5 prime UTR	.	0.000185	0	1	NA	NA	NA	NA	NA	NA	NA	NA	NA	NA	NA	NA
7:154002573:A:G	.	.	.	NA	NA	intron	.	intron	.	5 prime UTR	.	5 prime UTR	.	0.000185	0	1	NA	NA	NA	NA	NA	NA	NA	NA	NA	NA	NA	NA
7:154002603:C:T	.	.	.	intron	.	intron	.	intron	.	synonymous	p.Ser8Ser	synonymous	p.Ser8Ser	NA	NA	NA	NA	NA	NA	NA	NA	NA	NA	4.892e-05	0	1	NA	NA
7:154002619:G:A	.	20.6	8.31e-06	intron	.	intron	.	intron	.	missense	p.Val14Met	missense	p.Val14Met	NA	NA	NA	NA	NA	NA	NA	NA	NA	NA	4.907e-05	0	1	NA	NA
7:154143322:G:A	.	.	.	NA	NA	synonymous	p.Pro89Pro	synonymous	p.Pro25Pro	synonymous	p.Pro27Pro	synonymous	p.Pro27Pro	NA	NA	NA	NA	NA	0.0003408	1	0	NA	NA	NA	NA	NA	NA	NA
7:154143346:A:G	.	.	.	sequence feature	.	synonymous	p.Ala97Ala	synonymous	p.Ala33Ala	sequence feature	.	synonymous	p.Ala35Ala	NA	NA	NA	NA	NA	NA	NA	NA	NA	NA	4.864e-05	1	0	NA	NA
7:154143394:G:A	.	.	.	NA	NA	synonymous	p.Ser113Ser	synonymous	p.Ser49Ser	sequence feature	.	synonymous	p.Ser51Ser	0.000185	0	1	NA	NA	NA	NA	NA	NA	NA	NA	NA	NA	NA	NA
7:154143443:C:T	.	.	.	intron	NA	intron	NA	intron	NA	intron	NA	intron	NA	0.1108	295	269	1.007	0.9383	0.1197	235	71	1.039	0.7901	NA	NA	NA	NA	NA
7:154143458:A:G	.	.	.	NA	NA	intron	.	intron	.	intron	.	intron	.	0.00111	5	1	5.871	0.107	0.0003411	1	0	NA	NA	NA	NA	NA	NA	NA
7:154171930:A:T	.	.	.	NA	NA	intron	.	intron	.	intron	.	intron	.	0.02242	61	58	0.9595	0.8227	0.01881	44	10	1.36	0.3905	NA	NA	NA	NA	NA
7:154172020:C:G	.	.	.	sequence feature	.	splice region&intron	.	splice region&intron	.	sequence feature	.	splice region&intron	.	NA	NA	NA	NA	NA	NA	NA	NA	NA	NA	4.867e-05	1	0	NA	NA
7:154172040:G:A	.	.	.	sequence feature	.	synonymous	p.Leu125Leu	synonymous	p.Leu61Leu	sequence feature	.	synonymous	p.Leu63Leu	NA	NA	NA	NA	NA	NA	NA	NA	NA	NA	4.864e-05	1	0	NA	NA
7:154172046:A:G	.	.	.	sequence feature	.	synonymous	p.Gln127Gln	synonymous	p.Gln63Gln	sequence feature	.	synonymous	p.Gln65Gln	NA	NA	NA	NA	NA	NA	NA	NA	NA	NA	9.729e-05	1	1	0.8189	0.8877
7:154172103:C:T	.	.	.	sequence feature	.	synonymous	p.Pro146Pro	synonymous	p.Pro82Pro	sequence feature	.	synonymous	p.Pro84Pro	NA	NA	NA	NA	NA	NA	NA	NA	NA	NA	9.728e-05	1	1	0.7845	0.8638
7:154172210:G:A	.	.	.	NA	NA	intron	.	intron	.	intron	.	intron	.	0.000185	0	1	NA	NA	NA	NA	NA	NA	NA	NA	NA	NA	NA	NA
7:154237543:C:A	.	.	.	NA	NA	intron	.	intron	.	intron	.	intron	.	0.0001851	1	0	NA	NA	NA	NA	NA	NA	NA	NA	NA	NA	NA	NA
7:154237592:T:C	.	.	.	intron	NA	intron	NA	intron	NA	intron	NA	NA	NA	0.0003702	1	1	0.5892	0.7094	0.002045	5	1	0.8574	0.8953	NA	NA	NA	NA	NA
7:154237613:A:G	.	.	.	sequence feature	.	splice region&intron	.	splice region&intron	.	sequence feature	.	splice region&intron	.	0.001852	5	5	0.8242	0.7669	0.004434	10	2	0.6592	0.6275	0.0009249	10	9	0.8929	0.8055
7:154237630:C:T	.	.	.	sequence feature	.	synonymous	p.Ile157Ile	synonymous	p.Ile93Ile	sequence feature	.	synonymous	p.Ile95Ile	NA	NA	NA	NA	NA	NA	NA	NA	NA	NA	4.867e-05	0	1	NA	NA
7:154237645:A:G	.	.	.	sequence feature	.	synonymous	p.Lys162Lys	synonymous	p.Lys98Lys	sequence feature	.	synonymous	p.Lys100Lys	NA	NA	NA	NA	NA	NA	NA	NA	NA	NA	4.866e-05	1	0	NA	NA
7:154237680:C:T	.	0.002	.	missense	p.Thr174Ile	missense	p.Thr174Ile	missense	p.Thr110Ile	missense	p.Thr112Ile	missense	p.Thr112Ile	NA	NA	NA	NA	NA	NA	NA	NA	NA	NA	4.866e-05	1	0	NA	NA
7:154237733:C:T	.	.	.	NA	NA	intron	.	intron	.	intron	.	intron	.	0.001667	5	4	1.045	0.9488	0.001366	2	1	0.7296	0.7977	NA	NA	NA	NA	NA
7:154237734:G:A	.	.	.	NA	NA	intron	.	intron	.	intron	.	intron	.	0.0009259	0	5	NA	NA	0.0006831	2	0	NA	NA	NA	NA	NA	NA	NA
7:154237756:C:T	.	.	.	intron	.	intron	.	intron	.	intron	.	intron	.	0.0001851	0	1	NA	NA	0.0006831	2	0	NA	NA	NA	NA	NA	NA	NA
7:154237776:A:G	.	.	.	intron	.	intron	.	intron	.	intron	.	intron	.	0.0001855	1	0	NA	NA	NA	NA	NA	NA	NA	NA	NA	NA	NA	NA
7:154263856:A:G	.	.	.	intron	.	intron	.	intron	.	intron	.	intron	.	0.0001853	1	0	NA	NA	NA	NA	NA	NA	NA	NA	NA	NA	NA	NA
7:154263937:G:A	.	12.83	.	missense	p.Arg188Lys	missense	p.Arg188Lys	missense	p.Arg124Lys	missense	p.Arg126Lys	missense	p.Arg126Lys	NA	NA	NA	NA	NA	NA	NA	NA	NA	NA	4.869e-05	1	0	NA	NA
7:154263950:T:C	.	.	.	sequence feature	.	synonymous	p.Tyr192Tyr	synonymous	p.Tyr128Tyr	sequence feature	.	synonymous	p.Tyr130Tyr	NA	NA	NA	NA	NA	NA	NA	NA	NA	NA	0.0003894	4	4	0.8166	0.7746
7:154263951:G:A	.	22.8	2.484e-05	missense	p.Glu193Lys	missense	p.Glu193Lys	missense	p.Glu129Lys	missense	p.Glu131Lys	missense	p.Glu131Lys	NA	NA	NA	NA	NA	NA	NA	NA	NA	NA	4.868e-05	1	0	NA	NA
7:154263988:A:G	.	25.8	.	missense	p.Tyr205Cys	missense	p.Tyr205Cys	missense	p.Tyr141Cys	missense	p.Tyr143Cys	missense	p.Tyr143Cys	NA	NA	NA	NA	NA	NA	NA	NA	NA	NA	4.868e-05	0	1	NA	NA
7:154264104:C:T	.	.	.	intron	.	intron	.	intron	.	intron	.	intron	.	0.003522	8	11	0.6355	0.335	0.004818	10	2	1.702	0.4949	NA	NA	NA	NA	NA
7:154379370:T:A	.	10.69	.	intron	.	missense	p.Val213Glu	intron	.	intron	.	intron	.	NA	NA	NA	NA	NA	NA	NA	NA	NA	NA	4.872e-05	0	1	NA	NA
7:154379448:G:C	.	7.985	.	intron	.	missense	p.Cys239Ser	intron	.	intron	.	intron	.	NA	NA	NA	NA	NA	NA	NA	NA	NA	NA	4.864e-05	0	1	NA	NA
7:154379453:C:T	.	9.289	.	intron	.	stop gained	p.Gln241*	intron	.	intron	.	intron	.	NA	NA	NA	NA	NA	NA	NA	NA	NA	NA	0.0001459	0	3	NA	NA
7:154379480:A:G	.	5.343	.	intron	.	missense	p.Met250Val	intron	.	intron	.	intron	.	NA	NA	NA	NA	NA	NA	NA	NA	NA	NA	9.729e-05	1	1	0.8822	0.9294
7:154379487:T:G	.	8.74	8.598e-06	intron	.	missense	p.Leu252Arg	intron	.	intron	.	intron	.	NA	NA	NA	NA	NA	NA	NA	NA	NA	NA	4.864e-05	0	1	NA	NA
7:154379517:C:T	.	5.269	0.08852	intron	.	missense	p.Ser262Leu	intron	.	intron	.	intron	.	NA	NA	NA	NA	NA	NA	NA	NA	NA	NA	0.09623	1059	811	1.053	0.2787
7:154379570:C:T	.	5.738	0.011	intron	.	missense	p.Pro280Ser	intron	.	intron	.	intron	.	NA	NA	NA	NA	NA	NA	NA	NA	NA	NA	0.01542	179	136	1.083	0.4865
7:154379583:T:C	.	1.54	8.574e-05	intron	.	missense	p.Ile284Thr	intron	.	intron	.	intron	.	NA	NA	NA	NA	NA	NA	NA	NA	NA	NA	4.864e-05	1	0	NA	NA
7:154379634:C:A	.	6.007	8.553e-06	intron	.	missense	p.Thr301Asn	intron	.	intron	.	intron	.	NA	NA	NA	NA	NA	NA	NA	NA	NA	NA	4.869e-05	0	1	NA	NA
7:154379645:A:G	.	2.193	.	intron	.	missense	p.Thr305Ala	intron	.	intron	.	intron	.	NA	NA	NA	NA	NA	NA	NA	NA	NA	NA	4.87e-05	1	0	NA	NA
7:154379646:C:T	.	3.689	0.0005905	intron	.	missense	p.Thr305Ile	intron	.	intron	.	intron	.	NA	NA	NA	NA	NA	NA	NA	NA	NA	NA	0.0001461	1	2	0.4026	0.4577
7:154379655:G:A	.	2.92	7.699e-05	intron	.	missense	p.Arg308His	intron	.	intron	.	intron	.	NA	NA	NA	NA	NA	NA	NA	NA	NA	NA	4.874e-05	0	1	NA	NA
7:154379688:G:A	.	1.987	0.0001196	intron	.	missense	p.Cys319Tyr	intron	.	intron	.	intron	.	NA	NA	NA	NA	NA	NA	NA	NA	NA	NA	0.0001463	0	3	NA	NA
7:154379701:C:T	.	.	.	intron	.	synonymous	p.Tyr323Tyr	intron	.	intron	.	intron	.	NA	NA	NA	NA	NA	NA	NA	NA	NA	NA	9.758e-05	1	1	0.7964	0.8722
7:154379718:A:T	.	3.409	2.571e-05	intron	.	missense	p.Glu329Val	intron	.	intron	.	intron	.	NA	NA	NA	NA	NA	NA	NA	NA	NA	NA	4.881e-05	1	0	NA	NA
7:154379727:A:G	.	6.989	0.003138	intron	.	missense	p.His332Arg	intron	.	intron	.	intron	.	NA	NA	NA	NA	NA	NA	NA	NA	NA	NA	0.005804	67	52	1.04	0.8311
7:154379739:C:T	.	1.279	0.08982	intron	.	missense	p.Pro336Leu	intron	.	intron	.	intron	.	NA	NA	NA	NA	NA	NA	NA	NA	NA	NA	0.07906	781	657	0.9735	0.6067
7:154379742:G:T	.	1.272	0.01094	intron	.	missense	p.Gly337Val	intron	.	intron	.	intron	.	NA	NA	NA	NA	NA	NA	NA	NA	NA	NA	0.01546	177	138	1.057	0.6266
7:154379799:T:C	.	.	.	intron	.	3 prime UTR	.	intron	.	intron	.	intron	.	NA	NA	NA	NA	NA	NA	NA	NA	NA	NA	5.023e-05	0	1	NA	NA
7:154379800:G:A	.	.	.	intron	.	3 prime UTR	.	intron	.	intron	.	intron	.	NA	NA	NA	NA	NA	NA	NA	NA	NA	NA	0.0001007	2	0	NA	NA
7:154429560:C:T	.	.	.	sequence feature	.	NA	NA	synonymous	p.Tyr155Tyr	sequence feature	.	intron	.	NA	NA	NA	NA	NA	NA	NA	NA	NA	NA	0.2869	2778	2239	1.015	0.6347
7:154429569:C:T	.	.	.	sequence feature	.	NA	NA	synonymous	p.Ser158Ser	sequence feature	.	intron	.	NA	NA	NA	NA	NA	NA	NA	NA	NA	NA	0.005449	66	45	1.209	0.3227
7:154429580:A:G	.	21.2	.	missense	p.His226Arg	NA	NA	missense	p.His162Arg	missense	p.His164Arg	intron	.	NA	NA	NA	NA	NA	NA	NA	NA	NA	NA	4.866e-05	1	0	NA	NA
7:154461074:C:A	CA	22.1	.	missense	p.Pro229Thr	NA	NA	missense	p.Pro165Thr	missense	p.Pro167Thr	intron	.	NA	NA	NA	NA	NA	NA	NA	NA	NA	NA	0.0001946	3	1	2.504	0.4271
7:154461105:A:C	.	23.4	.	missense	p.Asn239Thr	NA	NA	missense	p.Asn175Thr	missense	p.Asn177Thr	intron	.	NA	NA	NA	NA	NA	NA	NA	NA	NA	NA	4.864e-05	1	0	NA	NA
7:154461112:A:G	.	.	.	sequence feature	.	NA	NA	synonymous	p.Lys177Lys	sequence feature	.	intron	.	NA	NA	NA	NA	NA	NA	NA	NA	NA	NA	0.0965	1047	837	1.015	0.7523
7:154461135:C:T	.	27.3	.	missense	p.Pro249Leu	NA	NA	missense	p.Pro185Leu	missense	p.Pro187Leu	intron	.	0.0001851	1	0	NA	NA	NA	NA	NA	NA	NA	4.864e-05	1	0	NA	NA
7:154461145:A:G	.	.	.	sequence feature	.	NA	NA	synonymous	p.Gln188Gln	sequence feature	.	intron	.	NA	NA	NA	NA	NA	0.0003413	0	1	NA	NA	4.864e-05	1	0	NA	NA
7:154461215:A:G	.	.	.	intron	.	NA	NA	intron	.	intron	.	intron	.	0.000185	0	1	NA	NA	0.001022	3	0	NA	NA	NA	NA	NA	NA	NA
7:154519513:C:T	.	23.8	3.31e-05	missense	p.His267Tyr	NA	NA	missense	p.His203Tyr	missense	p.His205Tyr	missense	p.His160Tyr	NA	NA	NA	NA	NA	NA	NA	NA	NA	NA	4.864e-05	0	1	NA	NA
7:154519527:G:A	.	.	.	sequence feature	.	NA	NA	synonymous	p.Gln207Gln	sequence feature	.	synonymous	p.Gln164Gln	NA	NA	NA	NA	NA	NA	NA	NA	NA	NA	0.0006323	8	5	1.301	0.6454
7:154519535:G:A	CA	34	8.27e-06	missense	p.Arg274His	NA	NA	missense	p.Arg210His	missense	p.Arg212His	missense	p.Arg167His	NA	NA	NA	NA	NA	NA	NA	NA	NA	NA	4.864e-05	0	1	NA	NA
7:154519551:C:T	.	.	.	sequence feature	.	NA	NA	synonymous	p.Gly215Gly	sequence feature	.	synonymous	p.Gly172Gly	NA	NA	NA	NA	NA	NA	NA	NA	NA	NA	4.864e-05	1	0	NA	NA
7:154519584:C:T	.	.	.	sequence feature	.	NA	NA	synonymous	p.Asp226Asp	sequence feature	.	synonymous	p.Asp183Asp	NA	NA	NA	NA	NA	NA	NA	NA	NA	NA	4.864e-05	0	1	NA	NA
7:154519593:T:C	.	.	.	sequence feature	.	NA	NA	synonymous	p.Tyr229Tyr	sequence feature	.	synonymous	p.Tyr186Tyr	NA	NA	NA	NA	NA	NA	NA	NA	NA	NA	4.864e-05	0	1	NA	NA
7:154561149:C:T	.	.	.	sequence feature	.	NA	NA	synonymous	p.Ile238Ile	sequence feature	.	synonymous	p.Ile195Ile	NA	NA	NA	NA	NA	NA	NA	NA	NA	NA	4.864e-05	1	0	NA	NA
7:154561167:G:A	.	.	.	sequence feature	.	NA	NA	synonymous	p.Pro244Pro	sequence feature	.	synonymous	p.Pro201Pro	NA	NA	NA	NA	NA	NA	NA	NA	NA	NA	0.0001946	3	1	2.483	0.4312
7:154561176:G:A	.	.	.	sequence feature	.	NA	NA	synonymous	p.Thr247Thr	sequence feature	.	synonymous	p.Thr204Thr	NA	NA	NA	NA	NA	NA	NA	NA	NA	NA	9.728e-05	1	1	0.8044	0.8777
7:154561182:C:T	.	.	.	sequence feature	.	NA	NA	synonymous	p.Leu249Leu	sequence feature	.	synonymous	p.Leu206Leu	NA	NA	NA	NA	NA	NA	NA	NA	NA	NA	4.864e-05	1	0	NA	NA
7:154561183:G:A	.	27.1	3.308e-05	missense	p.Ala314Thr	NA	NA	missense	p.Ala250Thr	missense	p.Ala252Thr	missense	p.Ala207Thr	NA	NA	NA	NA	NA	NA	NA	NA	NA	NA	4.864e-05	1	0	NA	NA
7:154561188:C:T	.	.	.	sequence feature	.	NA	NA	synonymous	p.Tyr251Tyr	sequence feature	.	synonymous	p.Tyr208Tyr	NA	NA	NA	NA	NA	NA	NA	NA	NA	NA	0.08567	915	751	0.9805	0.6918
7:154561208:G:A	CA	25.8	0.0001075	missense	p.Arg322His	NA	NA	missense	p.Arg258His	missense	p.Arg260His	missense	p.Arg215His	NA	NA	NA	NA	NA	NA	NA	NA	NA	NA	9.728e-05	1	1	0.8496	0.9083
7:154561218:C:G	.	11.86	9.099e-05	missense	p.Ile325Met	NA	NA	missense	p.Ile261Met	missense	p.Ile263Met	missense	p.Ile218Met	NA	NA	NA	NA	NA	NA	NA	NA	NA	NA	4.864e-05	0	1	NA	NA
7:154561240:G:A	.	25	0.0001655	missense	p.Gly333Ser	NA	NA	missense	p.Gly269Ser	missense	p.Gly271Ser	missense	p.Gly226Ser	NA	NA	NA	NA	NA	NA	NA	NA	NA	NA	4.865e-05	1	0	NA	NA
7:154561254:C:G	.	.	.	sequence feature	.	NA	NA	synonymous	p.Pro273Pro	sequence feature	.	synonymous	p.Pro230Pro	NA	NA	NA	NA	NA	NA	NA	NA	NA	NA	4.879e-05	0	1	NA	NA
7:154561276:C:T	.	28.5	8.274e-06	missense	p.Pro345Ser	NA	NA	missense	p.Pro281Ser	missense	p.Pro283Ser	missense	p.Pro238Ser	NA	NA	NA	NA	NA	NA	NA	NA	NA	NA	4.938e-05	1	0	NA	NA
7:154564555:G:T	.	26	8.274e-06	missense&splice region	p.Ala347Ser	NA	NA	missense&splice region	p.Ala283Ser	missense&splice region	p.Ala285Ser	missense&splice region	p.Ala240Ser	NA	NA	NA	NA	NA	NA	NA	NA	NA	NA	4.864e-05	1	0	NA	NA
7:154564586:A:G	CA	21.7	.	missense	p.His357Arg	NA	NA	missense	p.His293Arg	missense	p.His295Arg	missense	p.His250Arg	NA	NA	NA	NA	NA	NA	NA	NA	NA	NA	9.728e-05	2	0	NA	NA
7:154564591:A:G	.	11.25	.	missense	p.Ile359Val	NA	NA	missense	p.Ile295Val	missense	p.Ile297Val	missense	p.Ile252Val	NA	NA	NA	NA	NA	NA	NA	NA	NA	NA	4.864e-05	0	1	NA	NA
7:154564605:A:T	.	.	.	sequence feature	.	NA	NA	synonymous	p.Gly299Gly	sequence feature	.	synonymous	p.Gly256Gly	NA	NA	NA	NA	NA	NA	NA	NA	NA	NA	4.864e-05	1	0	NA	NA
7:154564646:G:T	.	27.6	.	missense	p.Arg377Leu	NA	NA	missense	p.Arg313Leu	missense	p.Arg315Leu	missense	p.Arg270Leu	NA	NA	NA	NA	NA	NA	NA	NA	NA	NA	4.884e-05	1	0	NA	NA
7:154585780:C:T	.	.	.	intron	.	NA	NA	intron	.	intron	.	intron	.	NA	NA	NA	NA	NA	NA	NA	NA	NA	NA	4.874e-05	0	1	NA	NA
7:154585806:T:C	.	18.77	3.3e-05	missense	p.Met385Thr	NA	NA	missense	p.Met321Thr	missense	p.Met323Thr	missense	p.Met278Thr	NA	NA	NA	NA	NA	NA	NA	NA	NA	NA	4.864e-05	1	0	NA	NA
7:154587563:G:T	.	25.2	.	missense	p.Glu423Asp	NA	NA	missense	p.Glu359Asp	missense	p.Glu361Asp	missense	p.Glu316Asp	NA	NA	NA	NA	NA	NA	NA	NA	NA	NA	4.864e-05	0	1	NA	NA
7:154587577:C:T	.	25.1	.	missense	p.Ala428Val	NA	NA	missense	p.Ala364Val	missense	p.Ala366Val	missense	p.Ala321Val	NA	NA	NA	NA	NA	NA	NA	NA	NA	NA	4.864e-05	1	0	NA	NA
7:154587586:AC:A	.	.	.	frameshift	p.His431fs	NA	NA	frameshift	p.His367fs	frameshift	p.His369fs	frameshift	p.His324fs	NA	NA	NA	NA	NA	NA	NA	NA	NA	NA	4.873e-05	1	0	NA	NA
7:154593078:T:C	.	22.9	.	missense	p.Val438Ala	NA	NA	missense	p.Val374Ala	missense	p.Val376Ala	missense	p.Val331Ala	NA	NA	NA	NA	NA	NA	NA	NA	NA	NA	4.864e-05	0	1	NA	NA
7:154593084:C:T	.	34	.	missense	p.Ser440Phe	NA	NA	missense	p.Ser376Phe	missense	p.Ser378Phe	missense	p.Ser333Phe	NA	NA	NA	NA	NA	NA	NA	NA	NA	NA	4.864e-05	0	1	NA	NA
7:154593156:C:T	.	23	.	missense	p.Thr464Met	NA	NA	missense	p.Thr400Met	missense	p.Thr402Met	missense	p.Thr357Met	NA	NA	NA	NA	NA	NA	NA	NA	NA	NA	4.876e-05	1	0	NA	NA
7:154593157:G:A	.	.	.	sequence feature	.	NA	NA	synonymous	p.Thr400Thr	sequence feature	.	synonymous	p.Thr357Thr	NA	NA	NA	NA	NA	NA	NA	NA	NA	NA	0.000146	0	3	NA	NA
7:154595580:A:G	.	22.3	.	missense	p.Ser472Gly	NA	NA	missense	p.Ser408Gly	missense	p.Ser410Gly	missense	p.Ser365Gly	NA	NA	NA	NA	NA	NA	NA	NA	NA	NA	4.864e-05	1	0	NA	NA
7:154595624:C:T	.	.	.	sequence feature	.	NA	NA	synonymous	p.Asp422Asp	sequence feature	.	synonymous	p.Asp379Asp	NA	NA	NA	NA	NA	NA	NA	NA	NA	NA	0.0006323	4	9	0.3608	0.0901
7:154595645:C:T	.	.	.	sequence feature	.	NA	NA	synonymous	p.Tyr429Tyr	sequence feature	.	synonymous	p.Tyr386Tyr	NA	NA	NA	NA	NA	NA	NA	NA	NA	NA	0.0007782	9	7	1.046	0.9291
7:154596641:C:T	.	34	1.654e-05	missense	p.Thr505Met	NA	NA	missense	p.Thr441Met	missense	p.Thr443Met	missense	p.Thr398Met	NA	NA	NA	NA	NA	NA	NA	NA	NA	NA	4.864e-05	0	1	NA	NA
7:154596656:G:A	.	22.6	2.482e-05	missense	p.Arg510Gln	NA	NA	missense	p.Arg446Gln	missense	p.Arg448Gln	missense	p.Arg403Gln	NA	NA	NA	NA	NA	NA	NA	NA	NA	NA	9.729e-05	1	1	0.7849	0.8641
7:154596668:T:C	.	25.5	.	missense	p.Leu514Pro	NA	NA	missense	p.Leu450Pro	missense	p.Leu452Pro	missense	p.Leu407Pro	NA	NA	NA	NA	NA	NA	NA	NA	NA	NA	4.864e-05	1	0	NA	NA
7:154596669:C:G	.	.	.	sequence feature	.	NA	NA	synonymous	p.Leu450Leu	sequence feature	.	synonymous	p.Leu407Leu	NA	NA	NA	NA	NA	NA	NA	NA	NA	NA	4.864e-05	0	1	NA	NA
7:154598712:C:T	.	26.7	1.651e-05	missense	p.Thr519Met	NA	NA	missense	p.Thr455Met	missense	p.Thr457Met	missense	p.Thr412Met	NA	NA	NA	NA	NA	NA	NA	NA	NA	NA	9.809e-05	0	2	NA	NA
7:154598764:C:T	.	.	.	sequence feature	.	NA	NA	synonymous	p.Cys472Cys	sequence feature	.	synonymous	p.Cys429Cys	NA	NA	NA	NA	NA	NA	NA	NA	NA	NA	0.0001956	2	2	0.8146	0.8378
7:154598777:G:A	.	26.6	0.0001735	missense	p.Ala541Thr	NA	NA	missense	p.Ala477Thr	missense	p.Ala479Thr	missense	p.Ala434Thr	NA	NA	NA	NA	NA	NA	NA	NA	NA	NA	0.00049	5	5	0.8111	0.742
7:154598789:C:T	.	23.1	.	missense	p.His545Tyr	NA	NA	missense	p.His481Tyr	missense	p.His483Tyr	missense	p.His438Tyr	NA	NA	NA	NA	NA	NA	NA	NA	NA	NA	4.906e-05	0	1	NA	NA
7:154598795:A:G	.	0.005	.	missense	p.Met547Val	NA	NA	missense	p.Met483Val	missense	p.Met485Val	missense	p.Met440Val	NA	NA	NA	NA	NA	NA	NA	NA	NA	NA	4.915e-05	1	0	NA	NA
7:154598806:C:T	.	.	.	sequence feature	.	NA	NA	synonymous	p.Phe486Phe	sequence feature	.	synonymous	p.Phe443Phe	NA	NA	NA	NA	NA	NA	NA	NA	NA	NA	4.937e-05	1	0	NA	NA
7:154598812:C:T	.	.	.	sequence feature	.	NA	NA	synonymous	p.Leu488Leu	sequence feature	.	synonymous	p.Leu445Leu	NA	NA	NA	NA	NA	NA	NA	NA	NA	NA	4.946e-05	1	0	NA	NA
7:154598818:C:T	.	.	.	sequence feature	.	NA	NA	synonymous	p.Cys490Cys	sequence feature	.	synonymous	p.Cys447Cys	NA	NA	NA	NA	NA	NA	NA	NA	NA	NA	4.971e-05	0	1	NA	NA
7:154645486:A:G	.	.	.	sequence feature	.	NA	NA	splice region&intron	.	sequence feature	.	splice region&intron	.	NA	NA	NA	NA	NA	NA	NA	NA	NA	NA	4.864e-05	0	1	NA	NA
7:154645517:A:G	.	15.82	.	missense	p.His565Arg	NA	NA	missense	p.His501Arg	missense	p.His503Arg	missense	p.His458Arg	NA	NA	NA	NA	NA	NA	NA	NA	NA	NA	4.864e-05	1	0	NA	NA
7:154645533:G:T	CO	11.6	.	missense	p.Lys570Asn	NA	NA	missense	p.Lys506Asn	missense	p.Lys508Asn	missense	p.Lys463Asn	NA	NA	NA	NA	NA	NA	NA	NA	NA	NA	4.864e-05	1	0	NA	NA
7:154645534:A:C	CA	12.08	0.001043	missense	p.Lys571Gln	NA	NA	missense	p.Lys507Gln	missense	p.Lys509Gln	missense	p.Lys464Gln	NA	NA	NA	NA	NA	NA	NA	NA	NA	NA	0.0007782	9	7	1.021	0.9673
7:154645540:A:G	.	.	.	sequence feature	.	NA	NA	splice region&intron	.	sequence feature	.	splice region&intron	.	NA	NA	NA	NA	NA	NA	NA	NA	NA	NA	4.864e-05	1	0	NA	NA
7:154659696:C:G	.	.	.	intron	.	NA	NA	intron	.	intron	.	intron	.	NA	NA	NA	NA	NA	NA	NA	NA	NA	NA	4.865e-05	1	0	NA	NA
7:154659750:A:T	.	10.61	8.276e-06	missense	p.Asn587Ile	NA	NA	missense	p.Asn523Ile	missense	p.Asn525Ile	missense	p.Asn480Ile	NA	NA	NA	NA	NA	NA	NA	NA	NA	NA	4.864e-05	0	1	NA	NA
7:154659756:G:A	.	17.04	5.793e-05	missense	p.Arg589Gln	NA	NA	missense	p.Arg525Gln	missense	p.Arg527Gln	missense	p.Arg482Gln	NA	NA	NA	NA	NA	NA	NA	NA	NA	NA	4.864e-05	0	1	NA	NA
7:154659766:T:C	.	.	.	sequence feature	.	NA	NA	synonymous	p.Pro528Pro	sequence feature	.	synonymous	p.Pro485Pro	NA	NA	NA	NA	NA	NA	NA	NA	NA	NA	0.0002432	2	3	0.5523	0.5157
7:154659784:C:T	.	.	.	sequence feature	.	NA	NA	synonymous	p.Asp534Asp	sequence feature	.	synonymous	p.Asp491Asp	NA	NA	NA	NA	NA	NA	NA	NA	NA	NA	4.864e-05	1	0	NA	NA
7:154659792:T:C	.	7.708	5.795e-05	missense	p.Ile601Thr	NA	NA	missense	p.Ile537Thr	missense	p.Ile539Thr	missense	p.Ile494Thr	NA	NA	NA	NA	NA	NA	NA	NA	NA	NA	4.864e-05	1	0	NA	NA
7:154664371:C:T	.	.	.	sequence feature	.	NA	NA	synonymous	p.Thr553Thr	sequence feature	.	synonymous	p.Thr510Thr	NA	NA	NA	NA	NA	NA	NA	NA	NA	NA	4.885e-05	0	1	NA	NA
7:154664404:G:A	.	26.8	.	sequence feature	.	NA	NA	splice donor&intron	.	sequence feature	.	splice donor&intron	.	NA	NA	NA	NA	NA	NA	NA	NA	NA	NA	4.887e-05	1	0	NA	NA
7:154667621:G:T	.	24.8	.	missense	p.Gly630Val	NA	NA	missense	p.Gly566Val	missense	p.Gly568Val	missense	p.Gly523Val	NA	NA	NA	NA	NA	0.0003413	1	0	NA	NA	NA	NA	NA	NA	NA
7:154667638:A:T	.	22.5	.	missense	p.Ser636Cys	NA	NA	missense	p.Ser572Cys	missense	p.Ser574Cys	missense	p.Ser529Cys	0.000185	1	0	NA	NA	NA	NA	NA	NA	NA	4.884e-05	1	0	NA	NA
7:154667643:G:A	.	.	.	sequence feature	.	NA	NA	synonymous	p.Val573Val	sequence feature	.	synonymous	p.Val530Val	NA	NA	NA	NA	NA	NA	NA	NA	NA	NA	0.3496	3157	2573	0.9601	0.1693
7:154667673:G:A	.	.	.	sequence feature	.	NA	NA	synonymous	p.Thr583Thr	sequence feature	.	synonymous	p.Thr540Thr	0.000185	1	0	NA	NA	NA	NA	NA	NA	NA	4.881e-05	0	1	NA	NA
7:154667688:C:T	.	.	.	sequence feature	.	NA	NA	synonymous	p.Ser588Ser	sequence feature	.	synonymous	p.Ser545Ser	NA	NA	NA	NA	NA	NA	NA	NA	NA	NA	4.885e-05	1	0	NA	NA
7:154667691:C:T	.	.	.	sequence feature	.	NA	NA	synonymous	p.His589His	sequence feature	.	synonymous	p.His546His	NA	NA	NA	NA	NA	NA	NA	NA	NA	NA	4.885e-05	0	1	NA	NA
7:154667692:G:A	.	20.7	0.002157	missense	p.Gly654Ser	NA	NA	missense	p.Gly590Ser	missense	p.Gly592Ser	missense	p.Gly547Ser	NA	NA	NA	NA	NA	NA	NA	NA	NA	NA	9.77e-05	1	1	0.7991	0.8741
7:154667695:G:A	CA	16.64	1.653e-05	missense	p.Ala655Thr	NA	NA	missense	p.Ala591Thr	missense	p.Ala593Thr	missense	p.Ala548Thr	0.0003701	1	1	1.04	0.9777	NA	NA	NA	NA	NA	4.886e-05	1	0	NA	NA
7:154667715:C:T	.	.	.	sequence feature	.	NA	NA	synonymous	p.Asp597Asp	sequence feature	.	synonymous	p.Asp554Asp	NA	NA	NA	NA	NA	NA	NA	NA	NA	NA	4.899e-05	1	0	NA	NA
7:154667716:G:A	.	29.8	2.481e-05	missense	p.Gly662Ser	NA	NA	missense	p.Gly598Ser	missense	p.Gly600Ser	missense	p.Gly555Ser	NA	NA	NA	NA	NA	NA	NA	NA	NA	NA	4.901e-05	0	1	NA	NA
7:154667727:C:T	.	.	.	sequence feature	.	NA	NA	synonymous	p.Ser601Ser	sequence feature	.	synonymous	p.Ser558Ser	NA	NA	NA	NA	NA	NA	NA	NA	NA	NA	4.917e-05	1	0	NA	NA
7:154667728:G:A	.	26.2	.	missense	p.Gly666Ser	NA	NA	missense	p.Gly602Ser	missense	p.Gly604Ser	missense	p.Gly559Ser	NA	NA	NA	NA	NA	NA	NA	NA	NA	NA	4.919e-05	0	1	NA	NA
7:154667754:C:T	.	.	.	sequence feature	.	NA	NA	synonymous	p.His610His	sequence feature	.	synonymous	p.His567His	0.000185	0	1	NA	NA	NA	NA	NA	NA	NA	NA	NA	NA	NA	NA
7:154672631:G:A	.	.	.	sequence feature	.	NA	NA	synonymous	p.Thr640Thr	sequence feature	.	synonymous	p.Thr597Thr	NA	NA	NA	NA	NA	NA	NA	NA	NA	NA	4.864e-05	1	0	NA	NA
7:154672632:C:T	.	26.4	8.257e-06	missense	p.Arg705Cys	NA	NA	missense	p.Arg641Cys	missense	p.Arg643Cys	missense	p.Arg598Cys	NA	NA	NA	NA	NA	NA	NA	NA	NA	NA	4.865e-05	0	1	NA	NA
7:154672634:C:T	.	.	.	sequence feature	.	NA	NA	synonymous	p.Arg641Arg	sequence feature	.	synonymous	p.Arg598Arg	NA	NA	NA	NA	NA	NA	NA	NA	NA	NA	4.866e-05	1	0	NA	NA
7:154672646:T:C	.	.	.	sequence feature	.	NA	NA	synonymous	p.Phe645Phe	sequence feature	.	synonymous	p.Phe602Phe	NA	NA	NA	NA	NA	NA	NA	NA	NA	NA	0.1827	1898	1467	1.043	0.2423
7:154672652:G:A	.	.	.	sequence feature	.	NA	NA	splice region&synonymous	p.Lys647Lys	sequence feature	.	splice region&synonymous	p.Lys604Lys	NA	NA	NA	NA	NA	NA	NA	NA	NA	NA	4.869e-05	0	1	NA	NA
7:154677402:G:A	.	.	.	sequence feature	.	NA	NA	synonymous	p.Gln667Gln	sequence feature	.	synonymous	p.Gln624Gln	0.0001852	1	0	NA	NA	NA	NA	NA	NA	NA	0.0001469	3	0	NA	NA
7:154677414:C:T	.	.	.	sequence feature	.	NA	NA	synonymous	p.Cys671Cys	sequence feature	.	synonymous	p.Cys628Cys	0.002778	8	7	1.052	0.9234	0.005794	12	3	1.045	0.9465	0.003434	39	31	1.032	0.8978
7:154677462:G:A	.	.	.	sequence feature	.	NA	NA	splice region&intron	.	sequence feature	.	splice region&intron	.	NA	NA	NA	NA	NA	NA	NA	NA	NA	NA	0.0001005	0	2	NA	NA
7:154677464:C:G	.	.	.	intron	.	NA	NA	intron	.	intron	.	intron	.	NA	NA	NA	NA	NA	NA	NA	NA	NA	NA	NA	NA	NA	NA	NA
7:154677479:G:A	.	.	.	intron	.	NA	NA	intron	.	intron	.	intron	.	0.0007416	3	1	3.553	0.2731	NA	NA	NA	NA	NA	NA	NA	NA	NA	NA
7:154677482:G:A	.	.	.	intron	.	NA	NA	intron	.	intron	.	intron	.	0.0001853	1	0	NA	NA	NA	NA	NA	NA	NA	NA	NA	NA	NA	NA
7:154679392:C:T	.	24.1	8.263e-06	missense	p.Ala751Val	NA	NA	missense	p.Ala687Val	missense	p.Ala689Val	missense	p.Ala644Val	NA	NA	NA	NA	NA	NA	NA	NA	NA	NA	9.728e-05	0	2	NA	NA
7:154679447:G:A	.	.	.	sequence feature	.	NA	NA	splice region&intron	.	sequence feature	.	splice region&intron	.	NA	NA	NA	NA	NA	NA	NA	NA	NA	NA	0.03843	439	337	1.068	0.3735
7:154680976:G:T	.	.	.	sequence feature	.	NA	NA	splice region&intron	.	sequence feature	.	splice region&intron	.	NA	NA	NA	NA	NA	NA	NA	NA	NA	NA	4.864e-05	1	0	NA	NA
7:154680993:A:T	.	.	.	sequence feature	.	NA	NA	synonymous	p.Val708Val	sequence feature	.	synonymous	p.Val665Val	NA	NA	NA	NA	NA	NA	NA	NA	NA	NA	9.728e-05	2	0	NA	NA
7:154680994:G:T	.	22.5	.	missense	p.Ala773Ser	NA	NA	missense	p.Ala709Ser	missense	p.Ala711Ser	missense	p.Ala666Ser	NA	NA	NA	NA	NA	NA	NA	NA	NA	NA	4.864e-05	1	0	NA	NA
7:154681001:G:A	.	27.5	2.48e-05	missense	p.Arg775Gln	NA	NA	missense	p.Arg711Gln	missense	p.Arg713Gln	missense	p.Arg668Gln	NA	NA	NA	NA	NA	NA	NA	NA	NA	NA	4.864e-05	1	0	NA	NA
7:154681008:C:T	.	.	.	sequence feature	.	NA	NA	synonymous	p.Ser713Ser	sequence feature	.	synonymous	p.Ser670Ser	NA	NA	NA	NA	NA	NA	NA	NA	NA	NA	0.0005837	6	6	0.8025	0.7034
7:154681009:G:A	CO	15.25	0.001471	missense	p.Ala778Thr	NA	NA	missense	p.Ala714Thr	missense	p.Ala716Thr	missense	p.Ala671Thr	NA	NA	NA	NA	NA	NA	NA	NA	NA	NA	0.002335	28	20	1.143	0.6486
7:154681010:C:T	.	17.44	0.0002563	missense	p.Ala778Val	NA	NA	missense	p.Ala714Val	missense	p.Ala716Val	missense	p.Ala671Val	NA	NA	NA	NA	NA	NA	NA	NA	NA	NA	9.728e-05	2	0	NA	NA
7:154681011:G:A	.	.	.	sequence feature	.	NA	NA	synonymous	p.Ala714Ala	sequence feature	.	synonymous	p.Ala671Ala	NA	NA	NA	NA	NA	NA	NA	NA	NA	NA	9.728e-05	1	1	0.8092	0.881
7:154681014:G:A	.	.	.	sequence feature	.	NA	NA	synonymous	p.Leu715Leu	sequence feature	.	synonymous	p.Leu672Leu	NA	NA	NA	NA	NA	NA	NA	NA	NA	NA	4.864e-05	1	0	NA	NA
7:154681048:G:A	.	24.6	.	missense	p.Ala791Thr	NA	NA	missense	p.Ala727Thr	missense	p.Ala729Thr	missense	p.Ala684Thr	NA	NA	NA	NA	NA	NA	NA	NA	NA	NA	4.864e-05	0	1	NA	NA
7:154681050:C:T	.	.	.	sequence feature	.	NA	NA	synonymous	p.Ala727Ala	sequence feature	.	synonymous	p.Ala684Ala	NA	NA	NA	NA	NA	NA	NA	NA	NA	NA	0.1184	1275	1004	1.015	0.7348
7:154681174:T:A	.	.	.	sequence feature	.	NA	NA	synonymous	p.Ile731Ile	sequence feature	.	synonymous	p.Ile688Ile	NA	NA	NA	NA	NA	NA	NA	NA	NA	NA	4.865e-05	0	1	NA	NA
7:154681203:C:A	.	15.49	.	missense	p.Thr805Lys	NA	NA	missense	p.Thr741Lys	missense	p.Thr743Lys	missense	p.Thr698Lys	NA	NA	NA	NA	NA	NA	NA	NA	NA	NA	4.864e-05	0	1	NA	NA
7:154681216:G:A	.	.	.	sequence feature	.	NA	NA	synonymous	p.Arg745Arg	sequence feature	.	synonymous	p.Arg702Arg	NA	NA	NA	NA	NA	NA	NA	NA	NA	NA	0.1434	1543	1192	1.046	0.2637
7:154681220:A:G	.	15.52	0.0002151	missense	p.Lys811Glu	NA	NA	missense	p.Lys747Glu	missense	p.Lys749Glu	missense	p.Lys704Glu	NA	NA	NA	NA	NA	NA	NA	NA	NA	NA	0.0003891	3	5	0.473	0.3073
7:154684041:C:T	.	.	.	sequence feature	.	NA	NA	splice region&intron	.	sequence feature	.	splice region&intron	.	NA	NA	NA	NA	NA	NA	NA	NA	NA	NA	4.864e-05	0	1	NA	NA
7:154684068:T:C	.	2.809	8.263e-06	missense	p.Phe826Leu	NA	NA	missense	p.Phe762Leu	missense	p.Phe764Leu	missense	p.Phe719Leu	NA	NA	NA	NA	NA	NA	NA	NA	NA	NA	4.864e-05	1	0	NA	NA
7:154684078:C:A	.	13.41	.	missense	p.Ser829Tyr	NA	NA	missense	p.Ser765Tyr	missense	p.Ser767Tyr	missense	p.Ser722Tyr	NA	NA	NA	NA	NA	NA	NA	NA	NA	NA	4.864e-05	1	0	NA	NA
7:154684082:C:T	.	.	.	sequence feature	.	NA	NA	synonymous	p.Ser766Ser	sequence feature	.	synonymous	p.Ser723Ser	NA	NA	NA	NA	NA	NA	NA	NA	NA	NA	4.864e-05	1	0	NA	NA
7:154684153:T:C	.	5.639	0.3208	missense	p.Leu854Pro	NA	NA	missense	p.Leu790Pro	missense	p.Leu792Pro	missense	p.Leu747Pro	0.2814	667	648	1.003	0.9587	0.2901	505	148	1.161	0.1508	0.2744	2716	2134	1.039	0.2213
7:154684200:G:A	.	.	.	3 prime UTR	.	NA	NA	3 prime UTR	.	3 prime UTR	.	3 prime UTR	.	0.0001852	1	0	NA	NA	NA	NA	NA	NA	NA	NA	NA	NA	NA	NA
7:154684201:C:T	.	.	.	3 prime UTR	.	NA	NA	3 prime UTR	.	3 prime UTR	.	3 prime UTR	.	0.0001851	1	0	NA	NA	NA	NA	NA	NA	NA	NA	NA	NA	NA	NA
7:154684218:G:C	.	.	.	3 prime UTR	.	NA	NA	3 prime UTR	.	3 prime UTR	.	3 prime UTR	.	0.0003702	0	2	NA	NA	NA	NA	NA	NA	NA	NA	NA	NA	NA	NA
7:154684219:CTCTT:C	.	.	.	3 prime UTR	.	NA	NA	3 prime UTR	.	3 prime UTR	.	3 prime UTR	.	0.0001851	1	0	NA	NA	NA	NA	NA	NA	NA	NA	NA	NA	NA	NA

## Sheet: Supplementary Table 2
Supplementary Table 3. Variants included in the MAF < 1% gene-based analyses in each of the cohorts investigated: EOAD, FASe and ADSP.
			ENST00000377770		ENST00000406326		ENST00000404039		ENST00000332007		ENST00000427557		EOAD				FASe				ADSP
SNP-ID*	direction in Cacace	MAF	Effect	p.CHANGE	Effect	p.CHANGE	Effect	p.CHANGE	Effect	p.CHANGE	Effect	p.CHANGE	Cases (n=1385)	Controls (n=3864)	OR	P	Cases (n=1212)	Controls (n=341)	OR	P	Cases (n=5656)	Controls (n=4601)	OR	P
7:154002619:G:A	.	8.31e-06	intron	.	intron	.	intron	.	missense	p.Val14Met	missense	p.Val14Met	NA	NA	NA	NA	NA	NA	NA	NA	0	1	NA	NA
7:154002619:G:A	.	8.31e-06	intron	.	intron	.	intron	.	missense	p.Val14Met	missense	p.Val14Met	NA	NA	NA	NA	NA	NA	NA	NA	0	1	NA	NA
7:154263951:G:A	.	2.484e-05	missense	p.Glu193Lys	missense	p.Glu193Lys	missense	p.Glu129Lys	missense	p.Glu131Lys	missense	p.Glu131Lys	NA	NA	NA	NA	NA	NA	NA	NA	1	0	NA	NA
7:154379487:T:G	.	8.598e-06	intron	.	missense	p.Leu252Arg	intron	.	intron	.	intron	.	NA	NA	NA	NA	NA	NA	NA	NA	0	1	NA	NA
7:154379583:T:C	.	8.574e-05	intron	.	missense	p.Ile284Thr	intron	.	intron	.	intron	.	NA	NA	NA	NA	NA	NA	NA	NA	1	0	NA	NA
7:154379634:C:A	.	8.553e-06	intron	.	missense	p.Thr301Asn	intron	.	intron	.	intron	.	NA	NA	NA	NA	NA	NA	NA	NA	0	1	NA	NA
7:154379646:C:T	.	0.0005905	intron	.	missense	p.Thr305Ile	intron	.	intron	.	intron	.	NA	NA	NA	NA	NA	NA	NA	NA	1	2	0.4026	0.4577
7:154379655:G:A	.	7.699e-05	intron	.	missense	p.Arg308His	intron	.	intron	.	intron	.	NA	NA	NA	NA	NA	NA	NA	NA	0	1	NA	NA
7:154379688:G:A	.	0.0001196	intron	.	missense	p.Cys319Tyr	intron	.	intron	.	intron	.	NA	NA	NA	NA	NA	NA	NA	NA	0	3	NA	NA
7:154379718:A:T	.	2.571e-05	intron	.	missense	p.Glu329Val	intron	.	intron	.	intron	.	NA	NA	NA	NA	NA	NA	NA	NA	1	0	NA	NA
7:154379727:A:G	.	0.003138	intron	.	missense	p.His332Arg	intron	.	intron	.	intron	.	NA	NA	NA	NA	NA	NA	NA	NA	67	52	1.04	0.8311
7:154461135:C:T	.	.	missense	p.Pro249Leu	NA	NA	missense	p.Pro185Leu	missense	p.Pro187Leu	intron	.	1	0	NA	NA	NA	NA	NA	NA	1	0	NA	NA
7:154519513:C:T	.	3.31e-05	missense	p.His267Tyr	NA	NA	missense	p.His203Tyr	missense	p.His205Tyr	missense	p.His160Tyr	NA	NA	NA	NA	NA	NA	NA	NA	0	1	NA	NA
7:154519535:G:A	CA	8.27e-06	missense	p.Arg274His	NA	NA	missense	p.Arg210His	missense	p.Arg212His	missense	p.Arg167His	NA	NA	NA	NA	NA	NA	NA	NA	0	1	NA	NA
7:154561183:G:A	.	3.308e-05	missense	p.Ala314Thr	NA	NA	missense	p.Ala250Thr	missense	p.Ala252Thr	missense	p.Ala207Thr	NA	NA	NA	NA	NA	NA	NA	NA	1	0	NA	NA
7:154561208:G:A	CA	0.0001075	missense	p.Arg322His	NA	NA	missense	p.Arg258His	missense	p.Arg260His	missense	p.Arg215His	NA	NA	NA	NA	NA	NA	NA	NA	1	1	0.8496	0.9083
7:154561218:C:G	.	9.099e-05	missense	p.Ile325Met	NA	NA	missense	p.Ile261Met	missense	p.Ile263Met	missense	p.Ile218Met	NA	NA	NA	NA	NA	NA	NA	NA	0	1	NA	NA
7:154561240:G:A	.	0.0001655	missense	p.Gly333Ser	NA	NA	missense	p.Gly269Ser	missense	p.Gly271Ser	missense	p.Gly226Ser	NA	NA	NA	NA	NA	NA	NA	NA	1	0	NA	NA
7:154561276:C:T	.	8.274e-06	missense	p.Pro345Ser	NA	NA	missense	p.Pro281Ser	missense	p.Pro283Ser	missense	p.Pro238Ser	NA	NA	NA	NA	NA	NA	NA	NA	1	0	NA	NA
7:154564555:G:T	.	8.274e-06	missense&splice region	p.Ala347Ser	NA	NA	missense&splice region	p.Ala283Ser	missense&splice region	p.Ala285Ser	missense&splice region	p.Ala240Ser	NA	NA	NA	NA	NA	NA	NA	NA	1	0	NA	NA
7:154585806:T:C	.	3.3e-05	missense	p.Met385Thr	NA	NA	missense	p.Met321Thr	missense	p.Met323Thr	missense	p.Met278Thr	NA	NA	NA	NA	NA	NA	NA	NA	1	0	NA	NA
7:154596641:C:T	.	1.654e-05	missense	p.Thr505Met	NA	NA	missense	p.Thr441Met	missense	p.Thr443Met	missense	p.Thr398Met	NA	NA	NA	NA	NA	NA	NA	NA	0	1	NA	NA
7:154596656:G:A	.	2.482e-05	missense	p.Arg510Gln	NA	NA	missense	p.Arg446Gln	missense	p.Arg448Gln	missense	p.Arg403Gln	NA	NA	NA	NA	NA	NA	NA	NA	1	1	0.7849	0.8641
7:154598712:C:T	.	1.651e-05	missense	p.Thr519Met	NA	NA	missense	p.Thr455Met	missense	p.Thr457Met	missense	p.Thr412Met	NA	NA	NA	NA	NA	NA	NA	NA	0	2	NA	NA
7:154598777:G:A	.	0.0001735	missense	p.Ala541Thr	NA	NA	missense	p.Ala477Thr	missense	p.Ala479Thr	missense	p.Ala434Thr	NA	NA	NA	NA	NA	NA	NA	NA	5	5	0.8111	0.742
7:154645533:G:T	CO	.	missense	p.Lys570Asn	NA	NA	missense	p.Lys506Asn	missense	p.Lys508Asn	missense	p.Lys463Asn	NA	NA	NA	NA	NA	NA	NA	NA	1	0	NA	NA
7:154645534:A:C	CA	0.001043	missense	p.Lys571Gln	NA	NA	missense	p.Lys507Gln	missense	p.Lys509Gln	missense	p.Lys464Gln	NA	NA	NA	NA	NA	NA	NA	NA	9	7	1.021	0.9673
7:154659750:A:T	.	8.276e-06	missense	p.Asn587Ile	NA	NA	missense	p.Asn523Ile	missense	p.Asn525Ile	missense	p.Asn480Ile	NA	NA	NA	NA	NA	NA	NA	NA	0	1	NA	NA
7:154659756:G:A	.	5.793e-05	missense	p.Arg589Gln	NA	NA	missense	p.Arg525Gln	missense	p.Arg527Gln	missense	p.Arg482Gln	NA	NA	NA	NA	NA	NA	NA	NA	0	1	NA	NA
7:154659792:T:C	.	5.795e-05	missense	p.Ile601Thr	NA	NA	missense	p.Ile537Thr	missense	p.Ile539Thr	missense	p.Ile494Thr	NA	NA	NA	NA	NA	NA	NA	NA	1	0	NA	NA
7:154667621:G:T	.	.	missense	p.Gly630Val	NA	NA	missense	p.Gly566Val	missense	p.Gly568Val	missense	p.Gly523Val	NA	NA	NA	NA	1	0	NA	NA	NA	NA	NA	NA
7:154667638:A:T	.	.	missense	.	p.Ser636Cys	NA	NA	missense	p.Ser572Cys	missense	p.Ser574Cys	missense	1	0	NA	NA	NA	NA	NA	NA	1	0	NA	NA
7:154667692:G:A	.	0.002157	missense	p.Gly654Ser	NA	NA	missense	p.Gly590Ser	missense	p.Gly592Ser	missense	p.Gly547Ser	NA	NA	NA	NA	NA	NA	NA	NA	1	1	0.7991	0.8741
7:154667692:G:A	.	0.002157	missense	p.Gly654Ser	NA	NA	missense	p.Gly590Ser	missense	p.Gly592Ser	missense	p.Gly547Ser	NA	NA	NA	NA	NA	NA	NA	NA	1	1	0.7991	0.8741
7:154667695:G:A	CA	1.653e-05	missense	CA	p.Ala655Thr	NA	NA	missense	p.Ala591Thr	missense	p.Ala593Thr	missense	1	1	1.04	0.9777	NA	NA	NA	NA	1	0	NA	NA
7:154667716:G:A	.	2.481e-05	missense	p.Gly662Ser	NA	NA	missense	p.Gly598Ser	missense	p.Gly600Ser	missense	p.Gly555Ser	NA	NA	NA	NA	NA	NA	NA	NA	0	1	NA	NA
7:154672632:C:T	.	8.257e-06	missense	p.Arg705Cys	NA	NA	missense	p.Arg641Cys	missense	p.Arg643Cys	missense	p.Arg598Cys	NA	NA	NA	NA	NA	NA	NA	NA	0	1	NA	NA
7:154679392:C:T	.	8.263e-06	missense	p.Ala751Val	NA	NA	missense	p.Ala687Val	missense	p.Ala689Val	missense	p.Ala644Val	NA	NA	NA	NA	NA	NA	NA	NA	0	2	NA	NA
7:154681001:G:A	.	2.48e-05	missense	p.Arg775Gln	NA	NA	missense	p.Arg711Gln	missense	p.Arg713Gln	missense	p.Arg668Gln	NA	NA	NA	NA	NA	NA	NA	NA	1	0	NA	NA
7:154681009:G:A	CO	0.001471	missense	p.Ala778Thr	NA	NA	missense	p.Ala714Thr	missense	p.Ala716Thr	missense	p.Ala671Thr	NA	NA	NA	NA	NA	NA	NA	NA	28	20	1.143	0.6486
7:154681010:C:T	.	0.0002563	missense	p.Ala778Val	NA	NA	missense	p.Ala714Val	missense	p.Ala716Val	missense	p.Ala671Val	NA	NA	NA	NA	NA	NA	NA	NA	2	0	NA	NA
7:154681220:A:G	.	0.0002151	missense	p.Lys811Glu	NA	NA	missense	p.Lys747Glu	missense	p.Lys749Glu	missense	p.Lys704Glu	NA	NA	NA	NA	NA	NA	NA	NA	3	5	0.473	0.3073
7:154684068:T:C	.	8.263e-06	missense	p.Phe826Leu	NA	NA	missense	p.Phe762Leu	missense	p.Phe764Leu	missense	p.Phe719Leu	NA	NA	NA	NA	NA	NA	NA	NA	1	0	NA	NA
* SNP-ID is in GRCh37 reference
** MAF as in ExAC non-Finnish European population
In italics and bold are highlighted previously reported variants in DPP6 by Cacace et al.

## Sheet: Supplementary Table 3
Supplementary Table 3. Variants included in the CADD > 20 gene-based analyses in each of the cohorts investigated: EOAD, FASe and ADSP.
			ENST00000377770		ENST00000406326		ENST00000404039		ENST00000332007		ENST00000427557		EOAD				FASe				ADSP
SNP-ID*	direction in Cacace	CADD	Effect	p.CHANGE	Effect	p.CHANGE	Effect	p.CHANGE	Effect	p.CHANGE	Effect	p.CHANGE	Cases (n=1385)	Controls (n=3864)	OR	P	Cases (n=1212)	Controls (n=341)	OR	P	Cases (n=5656)	Controls (n=4601)	OR	P
7:154002619:G:A	.	20.6	intron	.	intron	.	intron	.	missense	p.Val14Met	missense	p.Val14Met	NA	NA	NA	NA	NA	NA	NA	NA	0	1	NA	NA
7:154263951:G:A	.	22.8	missense	p.Glu193Lys	missense	p.Glu193Lys	missense	p.Glu129Lys	missense	p.Glu131Lys	missense	p.Glu131Lys	NA	NA	NA	NA	NA	NA	NA	NA	1	0	NA	NA
7:154263988:A:G	.	25.8	missense	p.Tyr205Cys	missense	p.Tyr205Cys	missense	p.Tyr141Cys	missense	p.Tyr143Cys	missense	p.Tyr143Cys	NA	NA	NA	NA	NA	NA	NA	NA	0	1	NA	NA
7:154429580:A:G	.	21.2	missense	p.His226Arg	NA	NA	missense	p.His162Arg	missense	p.His164Arg	intron	.	NA	NA	NA	NA	NA	NA	NA	NA	1	0	NA	NA
7:154461074:C:A	CA	22.1	missense	p.Pro229Thr	NA	NA	missense	p.Pro165Thr	missense	p.Pro167Thr	intron	.	NA	NA	NA	NA	NA	NA	NA	NA	3	1	2.504	0.4271
7:154461105:A:C	.	23.4	missense	p.Asn239Thr	NA	NA	missense	p.Asn175Thr	missense	p.Asn177Thr	intron	.	NA	NA	NA	NA	NA	NA	NA	NA	1	0	NA	NA
7:154461135:C:T	.	27.3	missense	p.Pro249Leu	NA	NA	missense	p.Pro185Leu	missense	p.Pro187Leu	intron	.	1	0	NA	NA	NA	NA	NA	NA	1	0	NA	NA
7:154519513:C:T	.	23.8	missense	p.His267Tyr	NA	NA	missense	p.His203Tyr	missense	p.His205Tyr	missense	p.His160Tyr	NA	NA	NA	NA	NA	NA	NA	NA	0	1	NA	NA
7:154519535:G:A	CA	34	missense	p.Arg274His	NA	NA	missense	p.Arg210His	missense	p.Arg212His	missense	p.Arg167His	NA	NA	NA	NA	NA	NA	NA	NA	0	1	NA	NA
7:154561183:G:A	.	27.1	missense	p.Ala314Thr	NA	NA	missense	p.Ala250Thr	missense	p.Ala252Thr	missense	p.Ala207Thr	NA	NA	NA	NA	NA	NA	NA	NA	1	0	NA	NA
7:154561208:G:A	CA	25.8	missense	p.Arg322His	NA	NA	missense	p.Arg258His	missense	p.Arg260His	missense	p.Arg215His	NA	NA	NA	NA	NA	NA	NA	NA	1	1	0.8496	0.9083
7:154561240:G:A	.	25	missense	p.Gly333Ser	NA	NA	missense	p.Gly269Ser	missense	p.Gly271Ser	missense	p.Gly226Ser	NA	NA	NA	NA	NA	NA	NA	NA	1	0	NA	NA
7:154561276:C:T	.	28.5	missense	p.Pro345Ser	NA	NA	missense	p.Pro281Ser	missense	p.Pro283Ser	missense	p.Pro238Ser	NA	NA	NA	NA	NA	NA	NA	NA	1	0	NA	NA
7:154564555:G:T	.	26	missense&splice region	p.Ala347Ser	NA	NA	missense&splice region	p.Ala283Ser	missense&splice region	p.Ala285Ser	missense&splice region	p.Ala240Ser	NA	NA	NA	NA	NA	NA	NA	NA	1	0	NA	NA
7:154564586:A:G	CA	21.7	missense	p.His357Arg	NA	NA	missense	p.His293Arg	missense	p.His295Arg	missense	p.His250Arg	NA	NA	NA	NA	NA	NA	NA	NA	2	0	NA	NA
7:154564646:G:T	.	27.6	missense	p.Arg377Leu	NA	NA	missense	p.Arg313Leu	missense	p.Arg315Leu	missense	p.Arg270Leu	NA	NA	NA	NA	NA	NA	NA	NA	1	0	NA	NA
7:154587563:G:T	.	25.2	missense	p.Glu423Asp	NA	NA	missense	p.Glu359Asp	missense	p.Glu361Asp	missense	p.Glu316Asp	NA	NA	NA	NA	NA	NA	NA	NA	0	1	NA	NA
7:154587577:C:T	.	25.1	missense	p.Ala428Val	NA	NA	missense	p.Ala364Val	missense	p.Ala366Val	missense	p.Ala321Val	NA	NA	NA	NA	NA	NA	NA	NA	1	0	NA	NA
7:154593078:T:C	.	22.9	missense	p.Val438Ala	NA	NA	missense	p.Val374Ala	missense	p.Val376Ala	missense	p.Val331Ala	NA	NA	NA	NA	NA	NA	NA	NA	0	1	NA	NA
7:154593084:C:T	.	34	missense	p.Ser440Phe	NA	NA	missense	p.Ser376Phe	missense	p.Ser378Phe	missense	p.Ser333Phe	NA	NA	NA	NA	NA	NA	NA	NA	0	1	NA	NA
7:154593156:C:T	.	23	missense	p.Thr464Met	NA	NA	missense	p.Thr400Met	missense	p.Thr402Met	missense	p.Thr357Met	NA	NA	NA	NA	NA	NA	NA	NA	1	0	NA	NA
7:154595580:A:G	.	22.3	missense	p.Ser472Gly	NA	NA	missense	p.Ser408Gly	missense	p.Ser410Gly	missense	p.Ser365Gly	NA	NA	NA	NA	NA	NA	NA	NA	1	0	NA	NA
7:154596641:C:T	.	34	missense	p.Thr505Met	NA	NA	missense	p.Thr441Met	missense	p.Thr443Met	missense	p.Thr398Met	NA	NA	NA	NA	NA	NA	NA	NA	0	1	NA	NA
7:154596656:G:A	.	22.6	missense	p.Arg510Gln	NA	NA	missense	p.Arg446Gln	missense	p.Arg448Gln	missense	p.Arg403Gln	NA	NA	NA	NA	NA	NA	NA	NA	1	1	0.7849	0.8641
7:154596668:T:C	.	25.5	missense	p.Leu514Pro	NA	NA	missense	p.Leu450Pro	missense	p.Leu452Pro	missense	p.Leu407Pro	NA	NA	NA	NA	NA	NA	NA	NA	1	0	NA	NA
7:154598712:C:T	.	26.7	missense	p.Thr519Met	NA	NA	missense	p.Thr455Met	missense	p.Thr457Met	missense	p.Thr412Met	NA	NA	NA	NA	NA	NA	NA	NA	0	2	NA	NA
7:154598777:G:A	.	26.6	missense	p.Ala541Thr	NA	NA	missense	p.Ala477Thr	missense	p.Ala479Thr	missense	p.Ala434Thr	NA	NA	NA	NA	NA	NA	NA	NA	5	5	0.8111	0.742
7:154598789:C:T	.	23.1	missense	p.His545Tyr	NA	NA	missense	p.His481Tyr	missense	p.His483Tyr	missense	p.His438Tyr	NA	NA	NA	NA	NA	NA	NA	NA	0	1	NA	NA
7:154664404:G:A	.	26.8	sequence feature	.	NA	NA	splice donor&intron	.	sequence feature	.	splice donor&intron	.	NA	NA	NA	NA	NA	NA	NA	NA	1	0	NA	NA
7:154667621:G:T	.	24.8	missense	p.Gly630Val	NA	NA	missense	p.Gly566Val	missense	p.Gly568Val	missense	p.Gly523Val	NA	NA	NA	NA	1	0	NA	NA	NA	NA	NA	NA
7:154667638:A:T	.	22.5	missense	p.Ser636Cys	NA	NA	missense	p.Ser572Cys	missense	p.Ser574Cys	missense	p.Ser529Cys	1	0	NA	NA	NA	NA	NA	NA	1	0	NA	NA
7:154667692:G:A	.	20.7	missense	p.Gly654Ser	NA	NA	missense	p.Gly590Ser	missense	p.Gly592Ser	missense	p.Gly547Ser	NA	NA	NA	NA	NA	NA	NA	NA	1	1	0.7991	0.8741
7:154667716:G:A	.	29.8	missense	p.Gly662Ser	NA	NA	missense	p.Gly598Ser	missense	p.Gly600Ser	missense	p.Gly555Ser	NA	NA	NA	NA	NA	NA	NA	NA	0	1	NA	NA
7:154667728:G:A	.	26.2	missense	p.Gly666Ser	NA	NA	missense	p.Gly602Ser	missense	p.Gly604Ser	missense	p.Gly559Ser	NA	NA	NA	NA	NA	NA	NA	NA	0	1	NA	NA
7:154672632:C:T	.	26.4	missense	p.Arg705Cys	NA	NA	missense	p.Arg641Cys	missense	p.Arg643Cys	missense	p.Arg598Cys	NA	NA	NA	NA	NA	NA	NA	NA	0	1	NA	NA
7:154679392:C:T	.	24.1	missense	p.Ala751Val	NA	NA	missense	p.Ala687Val	missense	p.Ala689Val	missense	p.Ala644Val	NA	NA	NA	NA	NA	NA	NA	NA	0	2	NA	NA
7:154680994:G:T	.	22.5	missense	p.Ala773Ser	NA	NA	missense	p.Ala709Ser	missense	p.Ala711Ser	missense	p.Ala666Ser	NA	NA	NA	NA	NA	NA	NA	NA	1	0	NA	NA
7:154681001:G:A	.	27.5	missense	p.Arg775Gln	NA	NA	missense	p.Arg711Gln	missense	p.Arg713Gln	missense	p.Arg668Gln	NA	NA	NA	NA	NA	NA	NA	NA	1	0	NA	NA
7:154681048:G:A	.	24.6	missense	p.Ala791Thr	NA	NA	missense	p.Ala727Thr	missense	p.Ala729Thr	missense	p.Ala684Thr	NA	NA	NA	NA	NA	NA	NA	NA	0	1	NA	NA
* SNP-ID is in GRCh37 reference
** MAF as in ExAC non-Finnish European population
In italics and bold are highlighted previously reported variants in DPP6 by Cacace et al.
